# Supplementary material for: Objective monitoring of Insecticide-treated bednet use to improve malaria prevention: SmartNet development and validation
Source: PLoS One. 2017 Feb 3;12(2):e0168116. doi: 10.1371/journal.pone.0168116 (PMC5291529; doi:10.1371/journal.pone.0168116)
Supplement: S1 File — (CSV) [file pone.0168116.s001.csv]

participant	month	day	hour	min	diarystate	snstate
1	2	9	17	30	1	1
1	2	9	17	32	1	1
1	2	9	17	34	1	1
1	2	9	17	36	1	1
1	2	9	17	38	1	1
1	2	9	17	40	1	1
1	2	9	17	42	1	1
1	2	9	17	44	1	1
1	2	9	17	46	1	1
1	2	9	17	48	1	1
1	2	9	17	50	1	1
1	2	9	17	52	1	1
1	2	9	17	54	1	1
1	2	9	17	56	1	1
1	2	9	17	58	1	1
1	2	9	18	0	1	1
1	2	9	18	2	1	1
1	2	9	18	4	1	1
1	2	9	18	6	1	1
1	2	9	18	8	1	1
1	2	9	18	10	1	1
1	2	9	18	12	1	1
1	2	9	18	14	1	1
1	2	9	18	16	1	1
1	2	9	18	18	1	1
1	2	9	18	20	1	1
1	2	9	18	22	1	1
1	2	9	18	24	1	1
1	2	9	18	26	1	1
1	2	9	18	28	1	1
1	2	9	18	30	1	1
1	2	9	18	32	1	1
1	2	9	18	34	1	1
1	2	9	18	36	1	1
1	2	9	18	38	1	1
1	2	9	18	40	1	1
1	2	9	18	42	1	1
1	2	9	18	44	1	1
1	2	9	18	46	1	1
1	2	9	18	48	1	1
1	2	9	18	50	1	1
1	2	9	18	52	1	1
1	2	9	18	54	1	1
1	2	9	18	56	1	1
1	2	9	18	58	1	1
1	2	9	19	0	1	1
1	2	9	19	2	1	1
1	2	9	19	4	1	1
1	2	9	19	6	1	1
1	2	9	19	8	1	1
1	2	9	19	10	1	1
1	2	9	19	12	1	1
1	2	9	19	14	1	1
1	2	9	19	16	1	1
1	2	9	19	18	1	1
1	2	9	19	20	1	1
1	2	9	19	22	1	1
1	2	9	19	24	1	1
1	2	9	19	26	1	1
1	2	9	19	28	1	1
1	2	9	19	30	1	1
1	2	9	19	32	1	1
1	2	9	19	34	1	1
1	2	9	19	36	1	1
1	2	9	19	38	1	1
1	2	9	19	40	1	1
1	2	9	19	42	1	1
1	2	9	19	44	1	1
1	2	9	19	46	1	1
1	2	9	19	48	1	1
1	2	9	19	50	1	1
1	2	9	19	52	1	1
1	2	9	19	54	1	1
1	2	9	19	56	1	1
1	2	9	19	58	1	1
1	2	9	20	0	1	1
1	2	9	20	2	1	1
1	2	9	20	4	1	1
1	2	9	20	6	1	1
1	2	9	20	8	1	1
1	2	9	20	10	1	1
1	2	9	20	12	1	1
1	2	9	20	14	1	1
1	2	9	20	16	1	1
1	2	9	20	18	1	1
1	2	9	20	20	1	1
1	2	9	20	22	1	1
1	2	9	20	24	1	1
1	2	9	20	26	1	1
1	2	9	20	28	1	1
1	2	9	20	30	1	1
1	2	9	20	32	1	1
1	2	9	20	34	1	1
1	2	9	20	36	1	1
1	2	9	20	38	1	1
1	2	9	20	40	1	1
1	2	9	20	42	1	1
1	2	9	20	44	1	1
1	2	9	20	46	1	1
1	2	9	20	48	1	1
1	2	9	20	50	0	1
1	2	9	20	52	0	1
1	2	9	20	54	0	1
1	2	9	20	56	0	0
1	2	9	20	58	0	0
1	2	9	21	0	0	0
1	2	9	21	2	0	0
1	2	9	21	4	0	0
1	2	9	21	6	0	0
1	2	9	21	8	0	0
1	2	9	21	10	0	0
1	2	9	21	12	0	0
1	2	9	21	14	0	0
1	2	9	21	16	0	0
1	2	9	21	18	0	0
1	2	9	21	20	0	0
1	2	9	21	22	0	0
1	2	9	21	24	0	0
1	2	9	21	26	0	0
1	2	9	21	28	0	0
1	2	9	21	30	0	0
1	2	9	21	32	0	0
1	2	9	21	34	0	0
1	2	9	21	36	0	0
1	2	9	21	38	0	0
1	2	9	21	40	0	0
1	2	9	21	42	0	0
1	2	9	21	44	0	0
1	2	9	21	46	0	0
1	2	9	21	48	0	0
1	2	9	21	50	0	0
1	2	9	21	52	0	0
1	2	9	21	54	0	0
1	2	9	21	56	0	0
1	2	9	21	58	0	0
1	2	9	22	0	0	0
1	2	9	22	2	0	0
1	2	9	22	4	0	0
1	2	9	22	6	0	0
1	2	9	22	8	0	0
1	2	9	22	10	0	0
1	2	9	22	12	0	0
1	2	9	22	14	0	0
1	2	9	22	16	0	0
1	2	9	22	18	0	0
1	2	9	22	20	0	0
1	2	9	22	22	0	0
1	2	9	22	24	0	0
1	2	9	22	26	0	0
1	2	9	22	28	0	0
1	2	9	22	30	0	0
1	2	9	22	32	0	0
1	2	9	22	34	0	0
1	2	9	22	36	0	0
1	2	9	22	38	0	0
1	2	9	22	40	0	0
1	2	9	22	42	0	0
1	2	9	22	44	0	0
1	2	9	22	46	0	0
1	2	9	22	48	0	0
1	2	9	22	50	0	0
1	2	9	22	52	0	0
1	2	9	22	54	0	0
1	2	9	22	56	0	0
1	2	9	22	58	0	0
1	2	9	23	0	0	0
1	2	9	23	2	0	0
1	2	9	23	4	0	0
1	2	9	23	6	0	0
1	2	9	23	8	0	0
1	2	9	23	10	0	0
1	2	9	23	12	0	0
1	2	9	23	14	0	0
1	2	9	23	16	0	0
1	2	9	23	18	0	0
1	2	9	23	20	0	0
1	2	9	23	22	0	0
1	2	9	23	24	0	0
1	2	9	23	26	0	0
1	2	9	23	28	0	0
1	2	9	23	30	0	0
1	2	9	23	32	0	0
1	2	9	23	34	0	0
1	2	9	23	36	0	0
1	2	9	23	38	0	0
1	2	9	23	40	0	0
1	2	9	23	42	0	0
1	2	9	23	44	0	0
1	2	9	23	46	0	0
1	2	9	23	48	0	0
1	2	9	23	50	0	0
1	2	9	23	52	0	0
1	2	9	23	54	0	0
1	2	9	23	56	0	0
1	2	9	23	58	0	0
1	2	10	0	0	0	0
1	2	10	0	2	0	0
1	2	10	0	4	0	0
1	2	10	0	6	0	0
1	2	10	0	8	0	0
1	2	10	0	10	0	0
1	2	10	0	12	0	0
1	2	10	0	14	0	0
1	2	10	0	16	0	0
1	2	10	0	18	0	0
1	2	10	0	20	0	0
1	2	10	0	22	0	0
1	2	10	0	24	0	0
1	2	10	0	26	0	0
1	2	10	0	28	0	0
1	2	10	0	30	0	0
1	2	10	0	32	0	0
1	2	10	0	34	0	0
1	2	10	0	36	0	0
1	2	10	0	38	0	0
1	2	10	0	40	0	0
1	2	10	0	42	0	0
1	2	10	0	44	0	0
1	2	10	0	46	0	0
1	2	10	0	48	0	0
1	2	10	0	50	0	0
1	2	10	0	52	0	0
1	2	10	0	54	0	0
1	2	10	0	56	0	0
1	2	10	0	58	0	0
1	2	10	1	0	0	0
1	2	10	1	2	0	0
1	2	10	1	4	0	0
1	2	10	1	6	0	0
1	2	10	1	8	0	0
1	2	10	1	10	0	0
1	2	10	1	12	0	0
1	2	10	1	14	0	0
1	2	10	1	16	0	0
1	2	10	1	18	0	0
1	2	10	1	20	0	0
1	2	10	1	22	0	0
1	2	10	1	24	0	0
1	2	10	1	26	0	0
1	2	10	1	28	0	0
1	2	10	1	30	0	0
1	2	10	1	32	0	0
1	2	10	1	34	0	0
1	2	10	1	36	0	0
1	2	10	1	38	0	0
1	2	10	1	40	0	0
1	2	10	1	42	0	0
1	2	10	1	44	0	0
1	2	10	1	46	0	0
1	2	10	1	48	0	0
1	2	10	1	50	0	0
1	2	10	1	52	0	0
1	2	10	1	54	0	0
1	2	10	1	56	0	0
1	2	10	1	58	0	0
1	2	10	2	0	0	0
1	2	10	2	2	0	0
1	2	10	2	4	0	0
1	2	10	2	6	0	0
1	2	10	2	8	0	0
1	2	10	2	10	0	0
1	2	10	2	12	0	0
1	2	10	2	14	0	0
1	2	10	2	16	0	0
1	2	10	2	18	0	0
1	2	10	2	20	0	0
1	2	10	2	22	0	0
1	2	10	2	24	0	0
1	2	10	2	26	0	0
1	2	10	2	28	0	0
1	2	10	2	30	0	0
1	2	10	2	32	0	0
1	2	10	2	34	0	0
1	2	10	2	36	0	0
1	2	10	2	38	0	0
1	2	10	2	40	0	0
1	2	10	2	42	0	0
1	2	10	2	44	0	0
1	2	10	2	46	0	0
1	2	10	2	48	0	0
1	2	10	2	50	0	0
1	2	10	2	52	0	0
1	2	10	2	54	0	0
1	2	10	2	56	0	0
1	2	10	2	58	0	0
1	2	10	3	0	0	0
1	2	10	3	2	0	0
1	2	10	3	4	0	0
1	2	10	3	6	0	0
1	2	10	3	8	0	0
1	2	10	3	10	0	0
1	2	10	3	12	0	0
1	2	10	3	14	0	0
1	2	10	3	16	0	0
1	2	10	3	18	0	0
1	2	10	3	20	0	0
1	2	10	3	22	0	0
1	2	10	3	24	0	0
1	2	10	3	26	0	0
1	2	10	3	28	0	0
1	2	10	3	30	0	0
1	2	10	3	32	0	0
1	2	10	3	34	0	0
1	2	10	3	36	0	0
1	2	10	3	38	0	0
1	2	10	3	40	0	0
1	2	10	3	42	0	0
1	2	10	3	44	0	0
1	2	10	3	46	0	0
1	2	10	3	48	0	0
1	2	10	3	50	0	0
1	2	10	3	52	0	0
1	2	10	3	54	0	0
1	2	10	3	56	0	0
1	2	10	3	58	0	0
1	2	10	4	0	0	0
1	2	10	4	2	0	0
1	2	10	4	4	0	0
1	2	10	4	6	0	0
1	2	10	4	8	0	0
1	2	10	4	10	0	0
1	2	10	4	12	0	0
1	2	10	4	14	0	0
1	2	10	4	16	0	0
1	2	10	4	18	0	0
1	2	10	4	20	0	0
1	2	10	4	22	0	0
1	2	10	4	24	0	0
1	2	10	4	26	0	0
1	2	10	4	28	0	0
1	2	10	4	30	0	0
1	2	10	4	32	0	0
1	2	10	4	34	0	0
1	2	10	4	36	0	0
1	2	10	4	38	0	0
1	2	10	4	40	0	0
1	2	10	4	42	0	0
1	2	10	4	44	0	0
1	2	10	4	46	0	0
1	2	10	4	48	0	0
1	2	10	4	50	0	0
1	2	10	4	52	0	0
1	2	10	4	54	0	0
1	2	10	4	56	0	0
1	2	10	4	58	0	0
1	2	10	5	0	0	0
1	2	10	5	2	0	0
1	2	10	5	4	0	0
1	2	10	5	6	0	0
1	2	10	5	8	0	0
1	2	10	5	10	0	0
1	2	10	5	12	0	0
1	2	10	5	14	0	0
1	2	10	5	16	0	0
1	2	10	5	18	0	0
1	2	10	5	20	0	0
1	2	10	5	22	0	0
1	2	10	5	24	0	0
1	2	10	5	26	0	0
1	2	10	5	28	0	0
1	2	10	5	30	0	0
1	2	10	5	32	0	0
1	2	10	5	34	0	0
1	2	10	5	36	0	0
1	2	10	5	38	0	0
1	2	10	5	40	0	0
1	2	10	5	42	0	0
1	2	10	5	44	0	0
1	2	10	5	46	0	0
1	2	10	5	48	0	0
1	2	10	5	50	0	0
1	2	10	5	52	0	0
1	2	10	5	54	0	0
1	2	10	5	56	0	0
1	2	10	5	58	0	0
1	2	10	6	0	0	0
1	2	10	6	2	0	0
1	2	10	6	4	0	0
1	2	10	6	6	0	0
1	2	10	6	8	0	0
1	2	10	6	10	0	0
1	2	10	6	12	0	0
1	2	10	6	14	0	0
1	2	10	6	16	0	0
1	2	10	6	18	0	0
1	2	10	6	20	0	0
1	2	10	6	22	0	0
1	2	10	6	24	0	0
1	2	10	6	26	0	0
1	2	10	6	28	0	0
1	2	10	6	30	0	0
1	2	10	6	32	0	0
1	2	10	6	34	0	0
1	2	10	6	36	0	0
1	2	10	6	38	0	0
1	2	10	6	40	0	0
1	2	10	6	42	0	0
1	2	10	6	44	1	0
1	2	10	6	46	1	0
1	2	10	6	48	1	0
1	2	10	6	52	1	1
1	2	10	6	54	1	1
1	2	10	6	56	1	1
1	2	10	6	58	1	1
1	2	10	7	0	1	1
1	2	10	7	2	1	1
1	2	10	7	4	1	1
1	2	10	7	6	1	1
1	2	10	7	8	1	1
1	2	10	7	10	1	1
1	2	10	7	12	1	1
1	2	10	7	14	1	1
1	2	10	7	16	1	1
1	2	10	7	18	1	1
1	2	10	7	20	1	1
1	2	10	7	22	1	1
1	2	10	7	24	1	1
1	2	10	7	26	1	1
1	2	10	7	28	1	1
1	2	10	7	30	1	1
1	2	10	7	32	1	1
1	2	10	7	34	1	1
1	2	10	7	36	1	1
1	2	10	7	38	1	1
1	2	10	7	40	1	1
1	2	10	7	42	1	1
1	2	10	7	44	1	1
1	2	10	7	46	1	1
1	2	10	7	48	1	1
1	2	10	7	50	1	1
1	2	10	7	52	1	1
1	2	10	7	54	1	1
1	2	10	7	56	1	1
1	2	10	7	58	1	1
1	2	10	8	0	1	1
1	2	10	8	2	1	1
1	2	10	8	4	1	1
1	2	10	8	6	1	1
1	2	10	8	8	1	1
1	2	10	8	10	1	1
1	2	10	8	12	1	1
1	2	10	8	14	1	1
1	2	10	8	16	1	1
1	2	10	8	18	1	1
1	2	10	8	20	1	1
1	2	10	8	22	1	1
1	2	10	8	24	1	1
1	2	10	8	26	1	1
1	2	10	8	28	1	1
1	2	10	8	30	1	1
1	2	10	8	32	1	1
1	2	10	8	34	1	1
1	2	10	8	36	1	1
1	2	10	8	38	1	1
1	2	10	8	40	1	1
1	2	10	8	42	1	1
1	2	10	8	44	1	1
1	2	10	8	46	1	1
1	2	10	8	48	1	1
1	2	10	8	50	1	1
1	2	10	8	52	1	1
1	2	10	8	54	1	1
1	2	10	8	56	1	1
1	2	10	8	58	1	1
1	2	10	9	0	1	1
1	2	10	9	2	1	1
1	2	10	9	4	1	1
1	2	10	9	6	1	1
1	2	10	9	8	1	1
1	2	10	9	10	1	1
1	2	10	9	12	1	1
1	2	10	9	14	1	1
1	2	10	9	16	1	1
1	2	10	9	18	1	1
1	2	10	9	20	1	1
1	2	10	9	22	1	1
1	2	10	9	24	1	1
1	2	10	9	26	1	1
1	2	10	9	28	1	1
1	2	10	9	30	1	1
1	2	10	9	32	1	1
1	2	10	9	34	1	1
1	2	10	9	36	1	1
1	2	10	9	38	1	1
1	2	10	9	40	1	1
1	2	10	9	42	1	1
1	2	10	9	44	1	1
1	2	10	9	46	1	1
1	2	10	9	48	1	1
1	2	10	9	50	1	1
1	2	10	9	52	1	1
1	2	10	9	54	1	1
1	2	10	9	56	1	1
1	2	10	9	58	1	1
1	2	10	10	0	1	1
1	2	10	10	2	1	1
1	2	10	10	4	1	1
1	2	10	10	6	1	1
1	2	10	10	8	1	1
1	2	10	10	10	1	1
1	2	10	10	12	1	1
1	2	10	10	14	1	1
1	2	10	10	16	1	1
1	2	10	10	18	1	1
1	2	10	10	20	1	1
1	2	10	10	22	1	1
1	2	10	10	24	1	1
1	2	10	10	26	1	1
1	2	10	10	28	1	1
1	2	10	10	30	1	1
1	2	10	10	32	1	1
1	2	10	10	34	1	1
1	2	10	10	36	1	1
1	2	10	10	38	1	1
1	2	10	10	40	1	1
1	2	10	10	42	1	1
1	2	10	10	44	1	1
1	2	10	10	46	1	1
1	2	10	10	48	1	1
1	2	10	10	50	1	1
1	2	10	10	52	1	1
1	2	10	10	54	1	1
1	2	10	10	56	1	1
1	2	10	10	58	1	1
1	2	10	11	0	1	1
1	2	10	11	2	1	1
1	2	10	11	4	1	1
1	2	10	11	6	1	1
1	2	10	11	8	1	1
1	2	10	11	10	1	1
1	2	10	11	12	1	1
1	2	10	11	14	1	1
1	2	10	11	16	1	1
1	2	10	11	18	1	1
1	2	10	11	20	1	1
1	2	10	11	22	1	1
1	2	10	11	24	1	1
1	2	10	11	26	1	1
1	2	10	11	28	1	1
1	2	10	11	30	1	1
1	2	10	11	32	1	1
1	2	10	11	34	1	1
1	2	10	11	36	1	1
1	2	10	11	38	1	1
1	2	10	11	40	1	1
1	2	10	11	42	1	1
1	2	10	11	44	1	1
1	2	10	11	46	1	1
1	2	10	11	48	1	1
1	2	10	11	50	1	1
1	2	10	11	52	1	1
1	2	10	11	54	1	1
1	2	10	11	56	1	1
1	2	10	11	58	1	1
1	2	10	12	0	1	1
1	2	10	12	2	1	1
1	2	10	12	4	1	1
1	2	10	12	6	1	1
1	2	10	12	8	1	1
1	2	10	12	10	1	1
1	2	10	12	12	1	1
1	2	10	12	14	1	1
1	2	10	12	16	1	1
1	2	10	12	18	1	1
1	2	10	12	20	1	1
1	2	10	12	22	1	1
1	2	10	12	24	1	1
1	2	10	12	26	1	1
1	2	10	12	28	1	1
1	2	10	12	30	1	1
1	2	10	12	32	1	1
1	2	10	12	34	1	1
1	2	10	12	36	1	1
1	2	10	12	38	1	1
1	2	10	12	40	1	1
1	2	10	12	42	1	1
1	2	10	12	44	1	1
1	2	10	12	46	1	1
1	2	10	12	48	1	1
1	2	10	12	50	1	1
1	2	10	12	52	1	1
1	2	10	12	54	1	1
1	2	10	12	56	1	1
1	2	10	12	58	1	1
1	2	10	13	0	1	1
1	2	10	13	2	1	1
1	2	10	13	4	1	1
1	2	10	13	6	1	1
1	2	10	13	8	1	1
1	2	10	13	10	1	1
1	2	10	13	12	1	1
1	2	10	13	14	1	1
1	2	10	13	16	1	1
1	2	10	13	18	1	1
1	2	10	13	20	1	1
1	2	10	13	22	1	1
1	2	10	13	24	1	1
1	2	10	13	26	1	1
1	2	10	13	28	1	1
1	2	10	13	30	1	1
1	2	10	13	32	1	1
1	2	10	13	34	1	1
1	2	10	13	36	1	1
1	2	10	13	38	1	1
1	2	10	13	40	1	1
1	2	10	13	42	1	1
1	2	10	13	44	1	1
1	2	10	13	46	1	1
1	2	10	13	48	1	1
1	2	10	13	50	1	1
1	2	10	13	52	1	1
1	2	10	13	54	1	1
1	2	10	13	56	1	1
1	2	10	13	58	1	1
1	2	10	14	0	1	1
1	2	10	14	2	1	1
1	2	10	14	4	1	1
1	2	10	14	6	1	1
1	2	10	14	8	1	1
1	2	10	14	10	1	1
1	2	10	14	12	1	1
1	2	10	14	14	1	1
1	2	10	14	16	1	1
1	2	10	14	18	1	1
1	2	10	14	20	1	1
1	2	10	14	22	1	1
1	2	10	14	24	1	1
1	2	10	14	26	1	1
1	2	10	14	28	1	1
1	2	10	14	30	1	1
1	2	10	14	32	1	1
1	2	10	14	34	1	1
1	2	10	14	36	1	1
1	2	10	14	38	1	1
1	2	10	14	40	1	1
1	2	10	14	42	1	1
1	2	10	14	44	1	1
1	2	10	14	46	1	1
1	2	10	14	48	1	1
1	2	10	14	50	1	1
1	2	10	14	52	1	1
1	2	10	14	54	1	1
1	2	10	14	56	1	1
1	2	10	14	58	1	1
1	2	10	15	0	1	1
1	2	10	15	2	1	1
1	2	10	15	4	1	1
1	2	10	15	6	1	1
1	2	10	15	8	1	1
1	2	10	15	10	1	1
1	2	10	15	12	1	1
1	2	10	15	14	1	1
1	2	10	15	16	1	1
1	2	10	15	18	1	1
1	2	10	15	20	1	1
1	2	10	15	22	1	1
1	2	10	15	24	1	1
1	2	10	15	26	1	1
1	2	10	15	28	1	1
1	2	10	15	30	1	1
1	2	10	15	32	1	1
1	2	10	15	34	1	1
1	2	10	15	36	1	1
1	2	10	15	38	1	1
1	2	10	15	40	1	1
1	2	10	15	42	1	1
1	2	10	15	44	1	1
1	2	10	15	46	1	1
1	2	10	15	48	1	1
1	2	10	15	50	1	1
1	2	10	15	52	1	1
1	2	10	15	54	1	1
1	2	10	15	56	1	1
1	2	10	15	58	1	1
1	2	10	16	0	1	1
1	2	10	16	2	1	1
1	2	10	16	4	1	1
1	2	10	16	6	1	1
1	2	10	16	8	1	1
1	2	10	16	10	1	1
1	2	10	16	12	1	1
1	2	10	16	14	1	1
1	2	10	16	16	1	1
1	2	10	16	18	1	1
1	2	10	16	20	1	1
1	2	10	16	22	1	1
1	2	10	16	24	1	1
1	2	10	16	26	1	1
1	2	10	16	28	1	1
1	2	10	16	30	1	1
1	2	10	16	32	1	1
1	2	10	16	34	1	1
1	2	10	16	36	1	1
1	2	10	16	38	1	1
1	2	10	16	40	1	1
1	2	10	16	42	1	1
1	2	10	16	44	1	1
1	2	10	16	46	1	1
1	2	10	16	48	1	1
1	2	10	16	50	1	1
1	2	10	16	52	1	1
1	2	10	16	54	1	1
1	2	10	16	56	1	1
1	2	10	16	58	1	1
1	2	10	17	0	1	1
1	2	10	17	2	1	1
1	2	10	17	4	1	1
1	2	10	17	6	1	1
1	2	10	17	8	1	1
1	2	10	17	10	1	1
1	2	10	17	12	1	1
1	2	10	17	14	1	1
1	2	10	17	16	1	1
1	2	10	17	18	1	1
1	2	10	17	20	1	1
1	2	10	17	22	1	1
1	2	10	17	24	1	1
1	2	10	17	26	1	1
1	2	10	17	28	1	1
1	2	10	17	30	1	1
1	2	10	17	32	1	1
1	2	10	17	34	1	1
1	2	10	17	36	1	1
1	2	10	17	38	1	1
1	2	10	17	40	1	1
1	2	10	17	42	1	1
1	2	10	17	44	1	1
1	2	10	17	46	1	1
1	2	10	17	48	1	1
1	2	10	17	50	1	1
1	2	10	17	52	1	1
1	2	10	17	54	1	1
1	2	10	17	56	1	1
1	2	10	17	58	1	1
1	2	10	18	0	1	1
1	2	10	18	2	1	1
1	2	10	18	4	1	1
1	2	10	18	6	1	1
1	2	10	18	8	1	1
1	2	10	18	10	1	1
1	2	10	18	12	1	1
1	2	10	18	14	1	1
1	2	10	18	16	1	1
1	2	10	18	18	1	1
1	2	10	18	20	1	1
1	2	10	18	22	1	1
1	2	10	18	24	1	1
1	2	10	18	26	1	1
1	2	10	18	28	1	1
1	2	10	18	30	1	1
1	2	10	18	32	1	1
1	2	10	18	34	1	1
1	2	10	18	36	1	1
1	2	10	18	38	1	1
1	2	10	18	40	1	1
1	2	10	18	42	1	1
1	2	10	18	44	1	1
1	2	10	18	46	1	1
1	2	10	18	48	1	1
1	2	10	18	50	1	1
1	2	10	18	52	1	1
1	2	10	18	54	1	1
1	2	10	18	56	1	1
1	2	10	18	58	1	1
1	2	10	19	0	1	1
1	2	10	19	2	1	1
1	2	10	19	4	1	1
1	2	10	19	6	1	1
1	2	10	19	8	1	0
1	2	10	19	10	1	0
1	2	10	19	12	1	0
1	2	10	19	14	1	0
1	2	10	19	16	1	0
1	2	10	19	18	0	0
1	2	10	19	20	0	0
1	2	10	19	22	0	0
1	2	10	19	24	0	0
1	2	10	19	26	0	0
1	2	10	19	28	0	0
1	2	10	19	30	0	0
1	2	10	19	32	0	0
1	2	10	19	34	0	0
1	2	10	19	36	0	0
1	2	10	19	38	0	0
1	2	10	19	40	0	0
1	2	10	19	42	0	0
1	2	10	19	44	0	0
1	2	10	19	46	0	0
1	2	10	19	48	0	0
1	2	10	19	50	0	0
1	2	10	19	52	0	0
1	2	10	19	54	0	0
1	2	10	19	56	0	0
1	2	10	19	58	0	0
1	2	10	20	0	0	0
1	2	10	20	2	0	0
1	2	10	20	4	0	0
1	2	10	20	6	0	0
1	2	10	20	8	0	0
1	2	10	20	10	0	0
1	2	10	20	12	0	0
1	2	10	20	14	0	0
1	2	10	20	16	0	0
1	2	10	20	18	0	0
1	2	10	20	20	0	0
1	2	10	20	22	0	0
1	2	10	20	24	0	0
1	2	10	20	26	0	0
1	2	10	20	28	0	0
1	2	10	20	30	0	0
1	2	10	20	32	0	0
1	2	10	20	34	0	0
1	2	10	20	36	0	0
1	2	10	20	38	0	0
1	2	10	20	40	0	0
1	2	10	20	42	0	0
1	2	10	20	44	0	0
1	2	10	20	46	0	0
1	2	10	20	48	0	0
1	2	10	20	50	0	0
1	2	10	20	52	0	0
1	2	10	20	54	0	0
1	2	10	20	56	0	0
1	2	10	20	58	0	0
1	2	10	21	0	0	0
1	2	10	21	2	0	0
1	2	10	21	4	0	0
1	2	10	21	6	0	0
1	2	10	21	8	0	0
1	2	10	21	10	0	0
1	2	10	21	12	0	0
1	2	10	21	14	0	0
1	2	10	21	16	0	0
1	2	10	21	18	0	0
1	2	10	21	20	0	0
1	2	10	21	22	0	0
1	2	10	21	24	0	0
1	2	10	21	26	0	0
1	2	10	21	28	0	0
1	2	10	21	30	1	0
1	2	10	21	32	1	0
1	2	10	21	34	1	0
1	2	10	21	36	1	0
1	2	10	21	38	1	0
1	2	10	21	40	1	0
1	2	10	21	42	1	0
1	2	10	21	44	1	0
1	2	10	21	46	1	0
1	2	10	21	48	1	0
1	2	10	21	50	1	0
1	2	10	21	52	1	0
1	2	10	21	54	1	0
1	2	10	21	56	1	0
1	2	10	21	58	1	0
1	2	10	22	0	1	0
1	2	10	22	2	1	0
1	2	10	22	4	1	0
1	2	10	22	6	1	0
1	2	10	22	8	1	0
1	2	10	22	10	1	0
1	2	10	22	12	1	0
1	2	10	22	14	1	0
1	2	10	22	16	1	0
1	2	10	22	18	1	0
1	2	10	22	20	1	0
1	2	10	22	22	1	0
1	2	10	22	24	1	0
1	2	10	22	26	1	0
1	2	10	22	28	1	0
1	2	10	22	30	1	0
1	2	10	22	32	1	0
1	2	10	22	34	1	0
1	2	10	22	36	1	0
1	2	10	22	38	1	0
1	2	10	22	40	1	0
1	2	10	22	42	1	0
1	2	10	22	44	1	0
1	2	10	22	46	1	0
1	2	10	22	48	1	0
1	2	10	22	50	1	0
1	2	10	22	52	1	0
1	2	10	22	54	1	0
1	2	10	22	56	1	0
1	2	10	22	58	1	0
1	2	10	23	0	1	0
1	2	10	23	2	1	0
1	2	10	23	4	1	0
1	2	10	23	6	1	0
1	2	10	23	8	1	0
1	2	10	23	10	1	0
1	2	10	23	12	1	0
1	2	10	23	14	1	0
1	2	10	23	16	1	0
1	2	10	23	18	1	0
1	2	10	23	20	1	0
1	2	10	23	22	1	0
1	2	10	23	24	1	0
1	2	10	23	26	1	0
1	2	10	23	28	1	0
1	2	10	23	30	1	0
1	2	10	23	32	0	0
1	2	10	23	34	0	0
1	2	10	23	36	0	0
1	2	10	23	38	0	0
1	2	10	23	40	0	0
1	2	10	23	42	0	0
1	2	10	23	44	0	0
1	2	10	23	46	0	0
1	2	10	23	48	0	0
1	2	10	23	50	0	0
1	2	10	23	52	0	0
1	2	10	23	54	0	0
1	2	10	23	56	0	0
1	2	10	23	58	0	0
1	2	11	0	0	0	0
1	2	11	0	2	0	0
1	2	11	0	4	0	0
1	2	11	0	6	0	0
1	2	11	0	8	0	0
1	2	11	0	10	0	0
1	2	11	0	12	0	0
1	2	11	0	14	0	0
1	2	11	0	16	0	0
1	2	11	0	18	0	0
1	2	11	0	20	0	0
1	2	11	0	22	0	0
1	2	11	0	24	0	0
1	2	11	0	26	0	0
1	2	11	0	28	0	0
1	2	11	0	30	0	0
1	2	11	0	32	0	0
1	2	11	0	34	0	0
1	2	11	0	36	0	0
1	2	11	0	38	0	0
1	2	11	0	40	0	0
1	2	11	0	42	0	0
1	2	11	0	44	0	0
1	2	11	0	46	0	0
1	2	11	0	48	0	0
1	2	11	0	50	0	0
1	2	11	0	52	0	0
1	2	11	0	54	0	0
1	2	11	0	56	0	0
1	2	11	0	58	0	0
1	2	11	1	0	0	0
1	2	11	1	2	0	0
1	2	11	1	4	0	0
1	2	11	1	6	0	0
1	2	11	1	8	0	0
1	2	11	1	10	0	0
1	2	11	1	12	0	0
1	2	11	1	14	0	0
1	2	11	1	16	0	0
1	2	11	1	18	0	0
1	2	11	1	20	0	0
1	2	11	1	22	0	0
1	2	11	1	24	0	0
1	2	11	1	26	0	0
1	2	11	1	28	0	0
1	2	11	1	30	0	0
1	2	11	1	32	0	0
1	2	11	1	34	0	0
1	2	11	1	36	0	0
1	2	11	1	38	0	0
1	2	11	1	40	0	0
1	2	11	1	42	0	0
1	2	11	1	44	0	0
1	2	11	1	46	0	0
1	2	11	1	48	0	0
1	2	11	1	50	0	0
1	2	11	1	52	0	0
1	2	11	1	54	0	0
1	2	11	1	56	0	0
1	2	11	1	58	0	0
1	2	11	2	0	0	0
1	2	11	2	2	0	0
1	2	11	2	4	0	0
1	2	11	2	6	0	0
1	2	11	2	8	0	0
1	2	11	2	10	0	0
1	2	11	2	12	0	0
1	2	11	2	14	0	0
1	2	11	2	16	0	0
1	2	11	2	18	0	0
1	2	11	2	20	0	0
1	2	11	2	22	0	0
1	2	11	2	24	0	0
1	2	11	2	26	0	0
1	2	11	2	28	0	0
1	2	11	2	30	0	0
1	2	11	2	32	0	0
1	2	11	2	34	0	0
1	2	11	2	36	0	0
1	2	11	2	38	0	0
1	2	11	2	40	0	0
1	2	11	2	42	0	0
1	2	11	2	44	0	0
1	2	11	2	46	0	0
1	2	11	2	48	0	0
1	2	11	2	50	0	0
1	2	11	2	52	0	0
1	2	11	2	54	0	0
1	2	11	2	56	0	0
1	2	11	2	58	0	0
1	2	11	3	0	0	0
1	2	11	3	2	0	0
1	2	11	3	4	0	0
1	2	11	3	6	0	0
1	2	11	3	8	0	0
1	2	11	3	10	0	0
1	2	11	3	12	0	0
1	2	11	3	14	0	0
1	2	11	3	16	0	0
1	2	11	3	18	0	0
1	2	11	3	20	0	0
1	2	11	3	22	0	0
1	2	11	3	24	0	0
1	2	11	3	26	0	0
1	2	11	3	28	0	0
1	2	11	3	30	0	0
1	2	11	3	32	0	0
1	2	11	3	34	0	0
1	2	11	3	36	0	0
1	2	11	3	38	0	0
1	2	11	3	40	0	0
1	2	11	3	42	0	0
1	2	11	3	44	0	0
1	2	11	3	46	0	0
1	2	11	3	48	0	0
1	2	11	3	50	0	0
1	2	11	3	52	0	0
1	2	11	3	54	0	0
1	2	11	3	56	0	0
1	2	11	3	58	0	0
1	2	11	4	0	0	0
1	2	11	4	2	0	0
1	2	11	4	4	0	0
1	2	11	4	6	0	0
1	2	11	4	8	0	0
1	2	11	4	10	0	0
1	2	11	4	12	0	0
1	2	11	4	14	0	0
1	2	11	4	16	0	0
1	2	11	4	18	0	0
1	2	11	4	20	0	0
1	2	11	4	22	0	0
1	2	11	4	24	0	0
1	2	11	4	26	0	0
1	2	11	4	28	0	0
1	2	11	4	30	0	0
1	2	11	4	32	0	0
1	2	11	4	34	0	0
1	2	11	4	36	0	0
1	2	11	4	38	0	0
1	2	11	4	40	0	0
1	2	11	4	42	0	0
1	2	11	4	44	0	0
1	2	11	4	46	0	0
1	2	11	4	48	0	0
1	2	11	4	50	0	0
1	2	11	4	52	0	0
1	2	11	4	54	0	0
1	2	11	4	56	0	0
1	2	11	4	58	0	0
1	2	11	5	0	0	0
1	2	11	5	2	0	0
1	2	11	5	4	0	0
1	2	11	5	6	0	0
1	2	11	5	8	0	0
1	2	11	5	10	0	0
1	2	11	5	12	0	0
1	2	11	5	14	0	0
1	2	11	5	16	0	0
1	2	11	5	18	0	0
1	2	11	5	20	0	0
1	2	11	5	22	0	0
1	2	11	5	24	0	0
1	2	11	5	26	0	0
1	2	11	5	28	0	0
1	2	11	5	30	0	0
1	2	11	5	34	0	0
1	2	11	5	36	0	0
1	2	11	5	38	0	0
1	2	11	5	40	0	0
1	2	11	5	42	0	0
1	2	11	5	44	0	0
1	2	11	5	46	0	0
1	2	11	5	48	0	0
1	2	11	5	50	0	0
1	2	11	5	52	0	0
1	2	11	5	54	0	0
1	2	11	5	56	0	0
1	2	11	5	58	0	0
1	2	11	6	0	0	0
1	2	11	6	2	0	0
1	2	11	6	4	0	0
1	2	11	6	6	0	0
1	2	11	6	8	0	0
1	2	11	6	10	0	0
1	2	11	6	12	0	0
1	2	11	6	14	0	0
1	2	11	6	16	0	0
1	2	11	6	18	0	0
1	2	11	6	20	0	0
1	2	11	6	22	0	0
1	2	11	6	24	0	0
1	2	11	6	26	0	0
1	2	11	6	28	0	0
1	2	11	6	30	0	0
1	2	11	6	32	0	0
1	2	11	6	34	0	0
1	2	11	6	36	0	0
1	2	11	6	48	1	0
1	2	11	6	50	1	0
1	2	11	6	52	1	0
1	2	11	6	54	1	0
1	2	11	6	56	1	0
1	2	11	6	58	1	0
1	2	11	7	0	1	0
1	2	11	7	2	1	0
1	2	11	7	4	1	0
1	2	11	7	6	1	0
1	2	11	7	8	1	0
1	2	11	7	10	1	0
1	2	11	7	12	1	0
1	2	11	7	14	1	0
1	2	11	7	16	1	0
1	2	11	7	18	1	0
1	2	11	7	20	1	0
1	2	11	7	22	1	0
1	2	11	7	24	1	0
1	2	11	7	26	1	0
1	2	11	7	28	1	0
1	2	11	7	30	1	0
1	2	11	7	32	1	0
1	2	11	7	34	1	0
1	2	11	7	36	1	0
1	2	11	7	38	1	0
1	2	11	7	40	1	0
1	2	11	7	42	1	0
1	2	11	7	44	1	0
1	2	11	7	46	1	0
1	2	11	7	48	1	0
1	2	11	7	50	1	0
1	2	11	7	52	1	0
1	2	11	7	54	1	0
1	2	11	7	56	1	0
1	2	11	7	58	1	0
1	2	11	8	0	1	0
1	2	11	8	2	1	0
1	2	11	8	4	1	0
1	2	11	8	6	1	0
1	2	11	8	8	1	0
1	2	11	8	10	1	0
1	2	11	8	12	1	0
1	2	11	8	14	1	0
1	2	11	8	16	1	0
1	2	11	8	18	1	0
1	2	11	8	20	1	0
1	2	11	8	22	1	0
1	2	11	8	24	1	0
1	2	11	8	26	1	0
1	2	11	8	28	1	0
1	2	11	8	30	1	0
1	2	11	8	32	1	0
1	2	11	8	34	1	0
1	2	11	8	36	1	0
1	2	11	8	38	1	0
1	2	11	8	40	1	0
1	2	11	8	42	1	0
1	2	11	8	44	1	0
1	2	11	8	46	1	0
1	2	11	8	48	1	0
1	2	11	8	50	1	0
1	2	11	8	52	1	0
1	2	11	8	54	1	0
1	2	11	8	56	1	0
1	2	11	8	58	1	0
1	2	11	9	0	1	0
1	2	11	9	2	1	0
1	2	11	9	4	1	0
1	2	11	9	6	1	0
1	2	11	9	8	1	0
1	2	11	9	10	1	0
1	2	11	9	12	1	0
1	2	11	9	14	1	0
1	2	11	9	16	1	0
1	2	11	9	18	1	0
1	2	11	9	20	1	0
1	2	11	9	22	1	0
1	2	11	9	24	1	0
1	2	11	9	26	1	0
1	2	11	9	28	1	0
1	2	11	9	30	1	0
1	2	11	9	32	1	0
1	2	11	9	34	1	0
1	2	11	9	36	1	0
1	2	11	9	38	1	0
1	2	11	9	40	1	0
1	2	11	9	42	1	0
1	2	11	9	44	1	0
1	2	11	9	46	1	0
1	2	11	9	48	1	0
1	2	11	9	50	1	0
1	2	11	9	52	1	0
1	2	11	9	54	1	0
1	2	11	9	56	1	0
1	2	11	9	58	1	0
1	2	11	10	0	1	0
1	2	11	10	2	1	0
1	2	11	10	4	1	0
1	2	11	10	6	1	0
1	2	11	10	8	1	0
1	2	11	10	10	1	0
1	2	11	10	12	1	0
1	2	11	10	14	1	0
1	2	11	10	16	1	0
1	2	11	10	18	1	0
1	2	11	10	20	1	0
1	2	11	10	22	1	0
1	2	11	10	24	1	0
1	2	11	10	26	1	0
1	2	11	10	28	1	0
1	2	11	10	30	1	0
1	2	11	10	32	1	0
1	2	11	10	34	1	0
1	2	11	10	36	1	0
1	2	11	10	38	1	0
1	2	11	10	40	1	0
1	2	11	10	42	1	0
1	2	11	10	44	1	0
1	2	11	10	46	1	0
1	2	11	10	48	1	0
1	2	11	10	50	1	0
1	2	11	10	52	1	0
1	2	11	10	54	1	0
1	2	11	10	56	1	0
1	2	11	10	58	1	0
1	2	11	11	0	1	0
1	2	11	11	2	1	0
1	2	11	11	4	1	0
1	2	11	11	6	1	0
1	2	11	11	8	1	0
1	2	11	11	10	1	0
1	2	11	11	12	1	0
1	2	11	11	14	1	0
1	2	11	11	16	1	0
1	2	11	11	18	1	0
1	2	11	11	20	1	0
1	2	11	11	22	1	0
1	2	11	11	24	1	0
1	2	11	11	26	1	0
1	2	11	11	28	1	0
1	2	11	11	30	1	0
1	2	11	11	32	1	0
1	2	11	11	34	1	0
1	2	11	11	36	1	0
1	2	11	11	38	1	0
1	2	11	11	40	1	0
1	2	11	11	42	1	0
1	2	11	11	44	1	0
1	2	11	11	46	1	0
1	2	11	11	48	1	0
1	2	11	11	50	1	0
1	2	11	11	52	1	0
1	2	11	11	54	1	0
1	2	11	11	56	1	0
1	2	11	11	58	1	0
1	2	11	12	0	1	0
1	2	11	12	2	1	0
1	2	11	12	4	1	0
1	2	11	12	6	1	0
1	2	11	12	8	1	0
1	2	11	12	10	1	0
1	2	11	12	12	1	0
1	2	11	12	14	1	0
1	2	11	12	16	1	0
1	2	11	12	18	1	0
1	2	11	12	20	1	0
1	2	11	12	22	1	0
1	2	11	12	24	1	0
1	2	11	12	26	1	0
1	2	11	12	28	1	0
1	2	11	12	30	1	0
1	2	11	12	32	1	0
1	2	11	12	34	1	0
1	2	11	12	36	1	0
1	2	11	12	38	1	0
1	2	11	12	40	1	0
1	2	11	12	42	1	0
1	2	11	12	44	1	0
1	2	11	12	46	1	0
1	2	11	12	48	1	0
1	2	11	12	50	1	0
1	2	11	12	52	1	0
1	2	11	12	54	1	0
1	2	11	12	56	1	0
1	2	11	12	58	1	0
1	2	11	13	0	1	0
1	2	11	13	2	1	0
1	2	11	13	4	1	0
1	2	11	13	6	1	0
1	2	11	13	8	1	0
1	2	11	13	10	1	0
1	2	11	13	12	1	0
1	2	11	13	14	1	0
1	2	11	13	16	1	0
1	2	11	13	18	1	0
1	2	11	13	20	1	0
1	2	11	13	22	1	0
1	2	11	13	24	1	0
1	2	11	13	26	1	0
1	2	11	13	28	1	0
1	2	11	13	30	1	0
1	2	11	13	32	1	0
1	2	11	13	34	1	0
1	2	11	13	36	1	0
1	2	11	13	38	1	0
1	2	11	13	40	1	0
1	2	11	13	42	1	0
1	2	11	13	44	1	0
1	2	11	13	46	1	0
1	2	11	13	48	1	0
1	2	11	13	50	1	0
1	2	11	13	52	1	0
1	2	11	13	54	1	0
1	2	11	13	56	1	0
1	2	11	13	58	1	0
1	2	11	14	0	1	0
1	2	11	14	2	1	0
1	2	11	14	4	1	0
1	2	11	14	6	1	0
1	2	11	14	8	1	0
1	2	11	14	10	1	0
1	2	11	14	12	1	0
1	2	11	14	14	1	0
1	2	11	14	16	1	0
1	2	11	14	18	1	0
1	2	11	14	20	1	0
1	2	11	14	22	1	0
1	2	11	14	24	1	0
1	2	11	14	26	1	0
1	2	11	14	28	1	0
1	2	11	14	30	1	0
1	2	11	14	32	1	0
1	2	11	14	34	1	0
1	2	11	14	36	1	0
1	2	11	14	38	1	0
1	2	11	14	40	1	0
1	2	11	14	42	1	0
1	2	11	14	44	1	0
1	2	11	14	46	1	0
1	2	11	14	48	1	0
1	2	11	14	50	1	0
1	2	11	14	52	1	0
1	2	11	14	54	1	0
1	2	11	14	56	1	0
1	2	11	14	58	1	0
1	2	11	15	0	1	0
1	2	11	15	2	1	0
1	2	11	15	4	1	0
1	2	11	15	6	1	0
1	2	11	15	8	1	0
1	2	11	15	10	1	0
1	2	11	15	12	1	0
1	2	11	15	14	1	0
1	2	11	15	16	1	0
1	2	11	15	18	1	0
1	2	11	15	20	1	0
1	2	11	15	22	1	0
1	2	11	15	24	1	0
1	2	11	15	26	1	0
1	2	11	15	28	1	0
1	2	11	15	30	1	0
1	2	11	15	32	1	0
1	2	11	15	34	1	0
1	2	11	15	36	1	0
1	2	11	15	38	1	0
1	2	11	15	40	1	0
1	2	11	15	42	1	0
1	2	11	15	44	1	0
1	2	11	15	46	1	0
1	2	11	15	48	1	0
1	2	11	15	50	1	0
1	2	11	15	52	1	0
1	2	11	15	54	1	0
1	2	11	15	56	1	0
1	2	11	15	58	1	0
1	2	11	16	0	1	0
1	2	11	16	2	1	0
1	2	11	16	4	1	0
1	2	11	16	6	1	0
1	2	11	16	8	1	0
1	2	11	16	10	1	0
1	2	11	16	12	1	0
1	2	11	16	14	1	0
1	2	11	16	16	1	0
1	2	11	16	18	1	0
1	2	11	16	20	1	0
1	2	11	16	22	1	0
1	2	11	16	24	1	0
1	2	11	16	26	1	0
1	2	11	16	28	1	0
1	2	11	16	30	1	0
1	2	11	16	32	1	0
1	2	11	16	34	1	0
1	2	11	16	36	1	0
1	2	11	16	38	1	0
1	2	11	16	40	1	0
1	2	11	16	42	1	0
1	2	11	16	44	1	0
1	2	11	16	46	1	0
1	2	11	16	48	1	0
1	2	11	16	50	1	0
1	2	11	16	52	1	0
1	2	11	16	54	1	0
1	2	11	16	56	1	0
1	2	11	16	58	1	0
1	2	11	17	0	1	0
1	2	11	17	2	1	0
1	2	11	17	4	1	0
1	2	11	17	6	1	0
1	2	11	17	8	1	0
1	2	11	17	10	1	0
1	2	11	17	12	1	0
1	2	11	17	14	1	0
1	2	11	17	16	1	0
1	2	11	17	18	1	0
1	2	11	17	20	1	0
1	2	11	17	22	1	0
1	2	11	17	24	1	0
1	2	11	17	26	1	0
1	2	11	17	28	1	0
1	2	11	17	30	1	0
1	2	11	17	32	1	0
1	2	11	17	34	1	0
1	2	11	17	36	1	0
1	2	11	17	38	1	0
1	2	11	17	40	1	0
1	2	11	17	42	1	0
1	2	11	17	44	1	0
1	2	11	17	46	1	0
1	2	11	17	48	1	0
1	2	11	17	50	1	0
1	2	11	17	52	1	0
1	2	11	17	54	1	0
1	2	11	17	56	1	0
1	2	11	17	58	1	0
1	2	11	18	0	1	0
1	2	11	18	2	1	0
1	2	11	18	4	1	0
1	2	11	18	6	1	0
1	2	11	18	8	1	0
1	2	11	18	10	1	0
1	2	11	18	12	1	0
1	2	11	18	14	1	0
1	2	11	18	16	1	0
1	2	11	18	18	1	0
1	2	11	18	20	1	0
1	2	11	18	22	1	0
1	2	11	18	24	1	0
1	2	11	18	26	1	0
1	2	11	18	28	1	0
1	2	11	18	30	1	0
1	2	11	18	32	1	0
1	2	11	18	34	1	0
1	2	11	18	36	1	0
1	2	11	18	38	1	0
1	2	11	18	40	1	0
1	2	11	18	42	1	0
1	2	11	18	44	1	0
1	2	11	18	46	1	0
1	2	11	18	48	1	0
1	2	11	18	50	1	0
1	2	11	18	52	1	0
1	2	11	18	54	1	0
1	2	11	18	56	1	0
1	2	11	18	58	1	0
1	2	11	19	0	1	0
1	2	11	19	2	1	0
1	2	11	19	4	1	0
1	2	11	19	6	1	0
1	2	11	19	8	1	0
1	2	11	19	10	1	0
1	2	11	19	12	1	0
1	2	11	19	14	1	0
1	2	11	19	16	1	0
1	2	11	19	18	1	0
1	2	11	19	20	1	0
1	2	11	19	22	1	0
1	2	11	19	24	1	0
1	2	11	19	26	1	0
1	2	11	19	28	1	0
1	2	11	19	30	1	0
1	2	11	19	32	1	0
1	2	11	19	34	1	0
1	2	11	19	36	1	0
1	2	11	19	38	1	0
1	2	11	19	40	1	0
1	2	11	19	42	1	0
1	2	11	19	44	1	0
1	2	11	19	46	1	0
1	2	11	19	48	1	0
1	2	11	19	50	1	0
1	2	11	19	52	1	0
1	2	11	19	54	1	0
1	2	11	19	56	1	0
1	2	11	19	58	1	0
1	2	11	20	0	1	0
1	2	11	20	2	1	0
1	2	11	20	4	1	0
1	2	11	20	6	1	0
1	2	11	20	8	1	0
1	2	11	20	10	1	0
1	2	11	20	12	1	0
1	2	11	20	14	1	0
1	2	11	20	16	1	0
1	2	11	20	18	1	0
1	2	11	20	20	1	0
1	2	11	20	22	1	0
1	2	11	20	24	1	0
1	2	11	20	26	1	0
1	2	11	20	28	1	0
1	2	11	20	30	1	0
1	2	11	20	32	1	0
1	2	11	20	34	1	0
1	2	11	20	36	1	0
1	2	11	20	38	1	0
1	2	11	20	40	1	0
1	2	11	20	42	1	0
1	2	11	20	44	1	0
1	2	11	20	46	1	0
1	2	11	20	48	1	0
1	2	11	20	50	1	0
1	2	11	20	52	1	0
1	2	11	20	54	1	0
1	2	11	20	56	1	0
1	2	11	20	58	1	0
1	2	11	21	0	1	0
1	2	11	21	2	1	0
1	2	11	21	4	1	0
1	2	11	21	6	1	0
1	2	11	21	8	1	0
1	2	11	21	10	1	0
1	2	11	21	12	1	0
1	2	11	21	14	1	0
1	2	11	21	16	1	0
1	2	11	21	18	1	0
1	2	11	21	20	1	0
1	2	11	21	22	1	0
1	2	11	21	24	1	0
1	2	11	21	26	1	0
1	2	11	21	28	1	0
1	2	11	21	30	1	0
1	2	11	21	32	1	0
1	2	11	21	34	1	0
1	2	11	21	36	1	0
1	2	11	21	38	1	0
1	2	11	21	40	1	0
1	2	11	21	42	1	0
1	2	11	21	58	0	0
1	2	11	22	0	0	0
1	2	11	22	2	0	0
1	2	11	22	4	0	0
1	2	11	22	6	0	0
1	2	11	22	8	0	0
1	2	11	22	10	0	0
1	2	11	22	12	0	0
1	2	11	22	14	0	0
1	2	11	22	16	0	0
1	2	11	22	18	0	0
1	2	11	22	20	0	0
1	2	11	22	22	0	0
1	2	11	22	24	0	0
1	2	11	22	26	0	0
1	2	11	22	28	0	0
1	2	11	22	30	0	0
1	2	11	22	32	0	0
1	2	11	22	34	0	0
1	2	11	22	36	0	0
1	2	11	22	38	0	0
1	2	11	22	40	0	0
1	2	11	22	42	0	0
1	2	11	22	44	0	0
1	2	11	22	46	0	0
1	2	11	22	48	0	0
1	2	11	22	50	0	0
1	2	11	22	52	0	0
1	2	11	22	54	0	0
1	2	11	22	56	0	0
1	2	11	22	58	0	0
1	2	11	23	0	0	0
1	2	11	23	2	0	0
1	2	11	23	4	0	0
1	2	11	23	6	0	0
1	2	11	23	8	0	0
1	2	11	23	10	0	0
1	2	11	23	12	0	0
1	2	11	23	14	0	0
1	2	11	23	16	0	0
1	2	11	23	18	0	0
1	2	11	23	20	0	0
1	2	11	23	22	0	0
1	2	11	23	24	0	0
1	2	11	23	26	0	0
1	2	11	23	28	0	0
1	2	11	23	30	0	0
1	2	11	23	32	0	0
1	2	11	23	38	0	0
1	2	11	23	40	0	0
1	2	11	23	42	0	0
1	2	11	23	44	0	0
1	2	11	23	46	0	0
1	2	11	23	48	0	0
1	2	11	23	50	0	0
1	2	11	23	52	0	0
1	2	11	23	54	0	0
1	2	11	23	56	0	0
1	2	11	23	58	0	0
1	2	12	0	0	0	0
1	2	12	0	2	0	0
1	2	12	0	4	0	0
1	2	12	0	6	0	0
1	2	12	0	8	0	0
1	2	12	0	10	0	0
1	2	12	0	12	0	0
1	2	12	0	14	0	0
1	2	12	0	16	0	0
1	2	12	0	18	0	0
1	2	12	0	20	0	0
1	2	12	0	22	0	0
1	2	12	0	24	0	0
1	2	12	0	26	0	0
1	2	12	0	28	0	0
1	2	12	0	30	0	0
1	2	12	0	32	0	0
1	2	12	0	34	0	0
1	2	12	0	36	0	0
1	2	12	0	38	0	0
1	2	12	0	40	0	0
1	2	12	0	42	0	0
1	2	12	0	44	0	0
1	2	12	0	46	0	0
1	2	12	0	48	0	0
1	2	12	0	50	0	0
1	2	12	0	52	0	0
1	2	12	0	54	0	0
1	2	12	0	56	0	0
1	2	12	0	58	0	0
1	2	12	1	0	0	0
1	2	12	1	2	0	0
1	2	12	1	4	0	0
1	2	12	1	6	0	0
1	2	12	1	8	0	0
1	2	12	1	10	0	0
1	2	12	1	12	0	0
1	2	12	1	14	0	0
1	2	12	1	16	0	0
1	2	12	1	18	0	0
1	2	12	1	20	0	0
1	2	12	1	22	0	0
1	2	12	1	24	0	0
1	2	12	1	26	0	0
1	2	12	1	28	0	0
1	2	12	1	30	0	0
1	2	12	1	32	0	0
1	2	12	1	34	0	0
1	2	12	1	36	0	0
1	2	12	1	38	0	0
1	2	12	1	40	0	0
1	2	12	1	42	0	0
1	2	12	1	44	0	0
1	2	12	1	46	0	0
1	2	12	1	48	0	0
1	2	12	1	50	0	0
1	2	12	1	52	0	0
1	2	12	1	54	0	0
1	2	12	1	56	0	0
1	2	12	1	58	0	0
1	2	12	2	0	0	0
1	2	12	2	2	0	0
1	2	12	2	4	0	0
1	2	12	2	6	0	0
1	2	12	2	8	0	0
1	2	12	2	10	0	0
1	2	12	2	12	0	0
1	2	12	2	14	0	0
1	2	12	2	16	0	0
1	2	12	2	18	0	0
1	2	12	2	20	0	0
1	2	12	2	22	0	0
1	2	12	2	24	0	0
1	2	12	2	26	0	0
1	2	12	2	28	0	0
1	2	12	2	30	0	0
1	2	12	2	32	0	0
1	2	12	2	34	0	0
1	2	12	2	36	0	0
1	2	12	2	38	0	0
1	2	12	2	40	0	0
1	2	12	2	42	0	0
1	2	12	2	44	0	0
1	2	12	2	46	0	0
1	2	12	2	48	0	0
1	2	12	2	50	0	0
1	2	12	2	52	0	0
1	2	12	2	54	0	0
1	2	12	2	56	0	0
1	2	12	2	58	0	0
1	2	12	3	0	0	0
1	2	12	3	2	0	0
1	2	12	3	4	0	0
1	2	12	3	6	0	0
1	2	12	3	8	0	0
1	2	12	3	10	0	0
1	2	12	3	12	0	0
1	2	12	3	14	0	0
1	2	12	3	16	0	0
1	2	12	3	18	0	0
1	2	12	3	20	0	0
1	2	12	3	22	0	0
1	2	12	3	24	0	0
1	2	12	3	26	0	0
1	2	12	3	28	0	0
1	2	12	3	30	0	0
1	2	12	3	32	0	0
1	2	12	3	34	0	0
1	2	12	3	36	0	0
1	2	12	3	38	0	0
1	2	12	3	40	0	0
1	2	12	3	42	0	0
1	2	12	3	44	0	0
1	2	12	3	46	0	0
1	2	12	3	48	0	0
1	2	12	3	50	0	0
1	2	12	3	52	0	0
1	2	12	3	54	0	0
1	2	12	3	56	0	0
1	2	12	3	58	0	0
1	2	12	4	0	0	0
1	2	12	4	2	0	0
1	2	12	4	4	0	0
1	2	12	4	6	0	0
1	2	12	4	8	0	0
1	2	12	4	10	0	0
1	2	12	4	12	0	0
1	2	12	4	14	0	0
1	2	12	4	16	0	0
1	2	12	4	18	0	0
1	2	12	4	20	0	0
1	2	12	4	22	0	0
1	2	12	4	24	0	0
1	2	12	4	26	0	0
1	2	12	4	28	0	0
1	2	12	4	30	0	0
1	2	12	4	32	0	0
1	2	12	4	34	0	0
1	2	12	4	36	0	0
1	2	12	4	38	0	0
1	2	12	4	40	0	0
1	2	12	4	42	0	0
1	2	12	4	44	0	0
1	2	12	4	46	0	0
1	2	12	4	48	0	0
1	2	12	4	50	0	0
1	2	12	4	52	0	0
1	2	12	4	54	0	0
1	2	12	4	56	0	0
1	2	12	4	58	0	0
1	2	12	5	0	0	0
1	2	12	5	2	0	0
1	2	12	5	4	0	0
1	2	12	5	6	0	0
1	2	12	5	8	0	0
1	2	12	5	10	0	0
1	2	12	5	12	0	0
1	2	12	5	14	0	0
1	2	12	5	16	0	0
1	2	12	5	18	0	0
1	2	12	5	20	0	0
1	2	12	5	22	0	0
1	2	12	5	24	0	0
1	2	12	5	26	0	0
1	2	12	5	28	0	0
1	2	12	5	30	0	0
1	2	12	5	32	0	0
1	2	12	5	34	0	0
1	2	12	5	36	0	0
1	2	12	5	38	0	0
1	2	12	5	40	0	0
1	2	12	5	42	0	0
1	2	12	5	44	0	0
1	2	12	5	46	0	0
1	2	12	5	48	0	0
1	2	12	5	50	0	0
1	2	12	5	52	0	0
1	2	12	5	54	0	0
1	2	12	5	56	0	0
1	2	12	5	58	0	0
1	2	12	6	0	0	0
1	2	12	6	2	0	0
1	2	12	6	4	0	0
1	2	12	6	6	0	0
1	2	12	6	8	0	0
1	2	12	6	10	0	0
1	2	12	6	12	0	0
1	2	12	6	14	0	0
1	2	12	6	16	0	0
1	2	12	6	18	0	0
1	2	12	6	20	0	0
1	2	12	6	22	0	0
1	2	12	6	24	0	0
1	2	12	6	26	0	0
1	2	12	6	28	0	0
1	2	12	6	30	0	0
1	2	12	6	32	0	0
1	2	12	6	38	0	0
1	2	12	6	40	0	0
1	2	12	6	42	0	0
1	2	12	6	44	1	0
1	2	12	6	46	1	0
1	2	12	6	48	1	0
1	2	12	6	50	1	0
1	2	12	6	52	1	0
1	2	12	6	54	1	0
1	2	12	6	56	1	0
1	2	12	6	58	1	0
1	2	12	7	0	1	0
1	2	12	7	2	1	0
1	2	12	7	4	1	0
1	2	12	7	6	1	0
1	2	12	7	8	1	0
1	2	12	7	10	1	0
1	2	12	7	12	1	0
1	2	12	7	14	1	0
1	2	12	7	16	1	0
1	2	12	7	18	1	0
1	2	12	7	20	1	0
1	2	12	7	22	1	0
1	2	12	7	24	1	0
1	2	12	7	26	1	0
1	2	12	7	28	1	0
1	2	12	7	30	1	0
1	2	12	7	32	1	0
1	2	12	7	34	1	0
1	2	12	7	36	1	0
1	2	12	7	38	1	0
1	2	12	7	40	1	0
1	2	12	7	42	1	0
1	2	12	7	44	1	0
1	2	12	7	46	1	0
1	2	12	7	48	1	0
1	2	12	7	50	1	0
1	2	12	7	52	1	0
1	2	12	7	54	1	0
1	2	12	7	56	1	0
1	2	12	7	58	1	0
1	2	12	8	0	1	0
1	2	12	8	2	1	0
1	2	12	8	4	1	0
1	2	12	8	6	1	0
1	2	12	8	8	1	0
1	2	12	8	10	1	0
1	2	12	8	12	1	0
1	2	12	8	14	1	0
1	2	12	8	16	1	0
1	2	12	8	18	1	0
1	2	12	8	20	1	0
1	2	12	8	22	1	0
1	2	12	8	24	1	0
1	2	12	8	26	1	0
1	2	12	8	28	1	0
1	2	12	8	30	1	0
1	2	12	8	32	1	0
1	2	12	8	34	1	0
1	2	12	8	36	1	0
1	2	12	8	38	1	0
1	2	12	8	40	1	0
1	2	12	8	42	1	0
1	2	12	8	44	1	0
1	2	12	8	46	1	0
1	2	12	8	48	1	0
1	2	12	8	50	1	0
1	2	12	8	52	1	0
1	2	12	8	54	1	0
1	2	12	8	56	1	0
1	2	12	8	58	1	0
1	2	12	9	0	1	0
1	2	12	9	2	1	0
1	2	12	9	4	1	0
1	2	12	9	6	1	0
1	2	12	9	8	1	0
1	2	12	9	10	1	0
1	2	12	9	12	1	0
1	2	12	9	14	1	0
1	2	12	9	16	1	0
1	2	12	9	18	1	0
1	2	12	9	20	1	0
1	2	12	9	22	1	0
1	2	12	9	24	1	0
1	2	12	9	26	1	0
1	2	12	9	28	1	0
1	2	12	9	30	1	0
1	2	12	9	32	1	0
1	2	12	9	34	1	0
1	2	12	9	36	1	0
1	2	12	9	38	1	0
1	2	12	9	40	1	0
1	2	12	9	42	1	0
1	2	12	9	44	1	0
1	2	12	9	46	1	0
1	2	12	9	48	1	0
1	2	12	9	50	1	0
1	2	12	9	52	1	0
1	2	12	9	54	1	0
1	2	12	9	56	1	0
1	2	12	9	58	1	0
1	2	12	10	0	1	0
1	2	12	10	2	1	0
1	2	12	10	4	1	0
1	2	12	10	6	1	0
1	2	12	10	8	1	0
1	2	12	10	10	1	0
1	2	12	10	12	1	0
1	2	12	10	14	1	0
1	2	12	10	16	1	0
1	2	12	10	18	1	0
1	2	12	10	20	1	0
1	2	12	10	22	1	0
1	2	12	10	24	1	0
1	2	12	10	26	1	0
1	2	12	10	28	1	0
1	2	12	10	30	1	0
1	2	12	10	32	1	0
1	2	12	10	34	1	0
1	2	12	10	36	1	0
1	2	12	10	38	1	0
1	2	12	10	40	1	0
1	2	12	10	42	1	0
1	2	12	10	44	1	0
1	2	12	10	46	1	0
1	2	12	10	48	1	0
1	2	12	10	50	1	0
1	2	12	10	52	1	0
1	2	12	10	54	1	0
1	2	12	10	56	1	0
1	2	12	10	58	1	0
1	2	12	11	0	1	0
1	2	12	11	2	1	0
1	2	12	11	4	1	0
1	2	12	11	6	1	0
1	2	12	11	8	1	0
1	2	12	11	10	1	0
1	2	12	11	12	1	0
1	2	12	11	14	1	0
1	2	12	11	16	1	0
1	2	12	11	18	1	0
1	2	12	11	20	1	0
1	2	12	11	22	1	0
1	2	12	11	24	1	0
1	2	12	11	26	1	0
1	2	12	11	28	1	0
1	2	12	11	30	1	0
1	2	12	11	32	1	0
1	2	12	11	34	1	0
1	2	12	11	36	1	0
1	2	12	11	38	1	0
1	2	12	11	40	1	0
1	2	12	11	42	1	0
1	2	12	11	44	1	0
1	2	12	11	46	1	0
1	2	12	11	48	1	0
1	2	12	11	50	1	0
1	2	12	11	52	1	0
1	2	12	11	54	1	0
1	2	12	11	56	1	0
1	2	12	11	58	1	0
1	2	12	12	0	1	0
1	2	12	12	2	1	0
1	2	12	12	4	1	0
1	2	12	12	6	1	0
1	2	12	12	8	1	0
1	2	12	12	10	1	0
1	2	12	12	12	1	0
1	2	12	12	14	1	0
1	2	12	12	16	1	0
1	2	12	12	18	1	0
1	2	12	12	20	1	0
1	2	12	12	22	1	0
1	2	12	12	24	1	0
1	2	12	12	26	1	0
1	2	12	12	28	1	0
1	2	12	12	30	1	0
1	2	12	12	32	1	0
1	2	12	12	34	1	0
1	2	12	12	36	1	0
1	2	12	12	38	1	0
1	2	12	12	40	1	0
1	2	12	12	42	1	0
[truncated: 33,173 more rows]
